# Supplementary material for: Integrative Proteomic Analysis of Serum and Peritoneal Fluids Helps Identify Proteins that Are Up-Regulated in Serum of Women with Ovarian Cancer
Source: PLoS One. 2010 Jun 15;5(6):e11137. doi: 10.1371/journal.pone.0011137 (PMC2886122; doi:10.1371/journal.pone.0011137)
Supplement: Table S1 — Proteins up-regulated in either SOC peritoneal fluid or SOC serum. (0.01 MB TXT) [file pone.0011137.s001.txt]

genes	log2 (SOC/HA)	log2 (SOC/BTS)	SOC pertinoteal fluid counts	BST peritoneal fluid counts	SOC/BST peritoneal fluid	Unique peptides	fluid up-regulated
ABCC2			2	0	2.00	1	pert fluid
ABI3BP	0.13	-0.13	82	24	3.42	12	pert fluid
ACE			3	1	3.00	2	pert fluid
ACTA1		1.45	59	168	0.35	14	serum
ACTA2		1.45	48	140	0.34	10	serum
ADAM15			2	0	2.00	2	pert fluid
ADAMDEC1	-0.08	-0.03	5	1	5.00	3	pert fluid
AFP			104	0	104.00	19	pert fluid
AGR2			9	0	9.00	4	pert fluid
AGRN	-0.13	-4.98	21	4	5.25	11	pert fluid
ALCAM	0.53	-0.86	19	3	6.33	8	pert fluid
ALPP			5	0	5.00	3	pert fluid
AMY2A;AMY1C;AMY1A;AMY1B			18	3	6.00	6	pert fluid
ANKHD1-EIF4EBP3;ANKHD1		2.69				1	serum
ANKRD42			2	0	2.00	1	pert fluid
APOC1			18	7	2.57	2	pert fluid
APOC2			65	32	2.03	4	pert fluid
APOC4			31	0	31.00	4	pert fluid
APOF	0.02	-0.12	69	26	2.65	5	pert fluid
ASS1			4	0	4.00	2	pert fluid
ATF6B	0.42	0.14	5	2	2.50	4	pert fluid
ATP13A5			3	0	3.00	1	pert fluid
ATP6AP1			2	0	2.00	2	pert fluid
AXL	-0.08		5	2	2.50	4	pert fluid
AZGP1	0.18		139	20	6.95	13	pert fluid
AZU1	0.43		15	2	7.50	4	pert fluid
B3GAT3			5	0	5.00	1	pert fluid
B3GNT2			7	2	3.50	5	pert fluid
B3GNT8			2	0	2.00	1	pert fluid
BCAM			52	7	7.43	13	pert fluid
BTN2A2			2	0	2.00	1	pert fluid
C11orf9			3	0	3.00	2	pert fluid
C17orf76			2	0	2.00	1	pert fluid
C1orf56	-1.58	0.65	5	0	5.00	5	pert fluid
C1QB	0.04	-0.20	174	69	2.52	6	pert fluid
C20orf114			6	0	6.00	3	pert fluid
C20orf3			19	2	9.50	8	pert fluid
C4BPA	0.48	-0.19	1039	429	2.42	27	pert fluid
C4BPB	0.72	-0.21	109	33	3.30	10	pert fluid
C9	1.24	0.73	285	172	1.66	18	serum
CAMP	-0.31	-0.09	19	2	9.50	6	pert fluid
CANX			2	0	2.00	1	pert fluid
CAST	1.16		7	16	0.44	8	serum
CCDC80			24	0	24.00	9	pert fluid
CCDC81		4.16				1	serum
CCL19			2	0	2.00	1	pert fluid
CCL5		1.55				1	serum
CD14	0.38	0.23	275	85	3.24	11	pert fluid
CD163	0.58	0.17	115	53	2.17	19	pert fluid
CD248	-0.42	0.25	37	14	2.64	9	pert fluid
CD48			2	0	2.00	2	pert fluid
CD84			4	1	4.00	3	pert fluid
CD93	0.05	0.24	23	9	2.56	8	pert fluid
CD97			5	1	5.00	3	pert fluid
CDC42		2.62	4	10	0.40	3	serum
CDH6			16	0	16.00	7	pert fluid
CDKL3			8	0	8.00	1	pert fluid
CEACAM1		0.12	13	3	4.33	5	pert fluid
CEACAM5			13	0	13.00	2	pert fluid
CEACAM6			3	0	3.00	1	pert fluid
CFHR3	0.18	-0.26	62	16	3.88	8	pert fluid
CFHR4	1.51		19	7	2.71	6	both
CFHR5	0.89	0.37	105	47	2.23	17	both
CGREF1			2	0	2.00	1	pert fluid
CHGA	0.13		22	2	11.00	10	pert fluid
CHI3L1			69	5	13.80	14	pert fluid
CHST15			2	0	2.00	1	pert fluid
CKAP2			2	0	2.00	1	pert fluid
CKMT2			2	0	2.00	1	pert fluid
CLEC11A			7	0	7.00	5	pert fluid
CLSTN1			24	3	8.00	8	pert fluid
COL12A1			12	3	4.00	8	pert fluid
COL15A1			4	1	4.00	2	pert fluid
COL18A1	0.46		34	12	2.83	8	pert fluid
COL1A1	0.07	0.63	178	51	3.49	15	pert fluid
COL1A2			91	13	7.00	11	pert fluid
COL3A1			64	5	12.80	11	pert fluid
COL4A2			10	1	10.00	5	pert fluid
COL5A1			18	1	18.00	11	pert fluid
COL5A2			23	1	23.00	8	pert fluid
COL5A3			4	0	4.00	3	pert fluid
COL6A1			56	14	4.00	15	pert fluid
COL6A3	0.03	0.02	156	70	2.23	49	pert fluid
COLEC12			5	1	5.00	4	pert fluid
COMP	-1.04	0.05	85	27	3.15	18	pert fluid
CORO1C		7.34	1	16	0.06	7	serum
CPA4			8	0	8.00	5	pert fluid
CPOX			3	0	3.00	2	pert fluid
CPXM1			5	0	5.00	1	pert fluid
CRABP2			2	0	2.00	2	pert fluid
CRELD1	-1.17	1.97	5	0	5.00	4	pert fluid
CRHBP	-0.41		2	0	2.00	1	pert fluid
CRISP3	-0.43	0.10	17	6	2.83	3	pert fluid
CRP			38	11	3.45	4	pert fluid
CSF1	1.88					2	serum
CSF1R	-0.23	-0.13	67	29	2.31	6	pert fluid
CST3	0.04	-0.24	27	8	3.38	5	pert fluid
CTHRC1			6	0	6.00	2	pert fluid
CTNNA2		1.86				4	serum
CTNND2		3.74				1	serum
CTSF			3	0	3.00	3	pert fluid
CTSZ			19	6	3.17	5	pert fluid
CXCL16			7	0	7.00	2	pert fluid
DAG1	0.03	0.26	21	9	2.33	9	pert fluid
DCBLD2			2	0	2.00	2	pert fluid
DCI			3	0	3.00	3	pert fluid
DDX23		2.57				7	serum
DDX39			3	0	3.00	1	pert fluid
DEFA1;DEFA1B	0.51	-0.17	30	13	2.31	2	pert fluid
DLD			3	0	3.00	1	pert fluid
DLK1			2	0	2.00	2	pert fluid
DMBT1			6	0	6.00	2	pert fluid
DMKN			18	0	18.00	4	pert fluid
DPEP2	0.09		6	0	6.00	6	pert fluid
DSC2	0.59		7	1	7.00	4	pert fluid
DSG2			64	19	3.37	9	pert fluid
ECM1	0.76	0.24	172	111	1.55	20	serum
EFEMP1	-0.20	0.34	151	54	2.80	15	pert fluid
EFNB1			8	2	4.00	2	pert fluid
EFNB2			2	0	2.00	2	pert fluid
EMILIN2			4	1	4.00	3	pert fluid
ENPP2			108	21	5.14	18	pert fluid
EPCAM			2	0	2.00	1	pert fluid
EPHA1			3	0	3.00	1	pert fluid
ERCC2	1.76					1	serum
EXOC2		6.12				1	serum
EXT2			11	5	2.20	7	pert fluid
F11R			2	0	2.00	1	pert fluid
FABP1			2	0	2.00	2	pert fluid
FAM129B			3	1	3.00	2	pert fluid
FAM20C			5	0	5.00	3	pert fluid
FBLN2			5	1	5.00	4	pert fluid
FBLN5	0.15		2	0	2.00	1	pert fluid
FCGBP	-0.22	-0.05	276	24	11.50	55	pert fluid
FCGR3A	-0.12	-0.74	43	14	3.07	5	pert fluid
FCGR3B	-0.12	-0.74	28	13	2.15	5	pert fluid
FCN2			13	6	2.17	5	pert fluid
FGFR1	-0.29	0.18	7	2	3.50	5	pert fluid
FGL1	0.82	2.65				4	serum
FGL2			9	0	9.00	3	pert fluid
FLJ44635			4	0	4.00	1	pert fluid
FLNA	0.94	1.19	39	256	0.15	80	serum
FMOD			13	5	2.60	3	pert fluid
FOLR1			6	0	6.00	4	pert fluid
FOLR2			15	2	7.50	6	pert fluid
FSTL3			4	0	4.00	3	pert fluid
GALNT1			4	0	4.00	1	pert fluid
GFRA2			3	0	3.00	2	pert fluid
GHR			10	3	3.33	3	pert fluid
GK;GK3P			3	0	3.00	1	pert fluid
GLUL			5	2	2.50	3	pert fluid
GM2A			8	3	2.67	3	pert fluid
GNPTG			8	1	8.00	4	pert fluid
GOLM1	0.97	0.51	62	10	6.20	12	both
GP2			4	0	4.00	2	pert fluid
GP5	0.32		7	2	3.50	7	pert fluid
GP6	0.97	0.64				4	serum
GPR126			11	1	11.00	2	pert fluid
GPR56			2	0	2.00	1	pert fluid
GPT			2	0	2.00	1	pert fluid
GRN	-0.01	0.33	17	8	2.13	7	pert fluid
HABP2	-0.50	0.04	170	70	2.43	15	pert fluid
HAUS3			14	0	14.00	1	pert fluid
HAVCR2	0.72	0.77	12	3	4.00	3	both
HEG1			5	1	5.00	3	pert fluid
HGFAC	-0.07	-0.55	94	34	2.76	17	pert fluid
HIST2H3C;HIST2H3D;HIST2H3A		-1.00	2	0	2.00	2	pert fluid
HLA-A			7	3	2.33	3	pert fluid
HLA-A;HLA-K			5	0	5.00	2	pert fluid
HLA-B			11	4	2.75	6	pert fluid
HLA-B;HLA-C			9	3	3.00	5	pert fluid
HLA-C			12	4	3.00	5	pert fluid
HLA-H			5	0	5.00	2	pert fluid
HPR	2.51	-0.44	485	79	6.14	15	pert fluid
HSPG2	-0.85	2.42	167	23	7.26	49	pert fluid
HTRA1	0.80		12	0	12.00	2	pert fluid
HYOU1	-0.07	0.15	13	4	3.25	16	pert fluid
ICAM1	-0.16		45	13	3.46	8	pert fluid
IDH3A			4	1	4.00	1	pert fluid
IGFBP1	1.85	2.43	11	0	11.00	6	both
IGFBP2	1.38	0.62	133	36	3.69	14	both
IGFBP7	-0.15	0.12	26	8	3.25	5	pert fluid
IL1RAP	-0.80	-0.49	18	8	2.25	7	pert fluid
ITIH4		0.37	600	2	300.00	34	pert fluid
JAK3	3.52					1	serum
KIT			2	0	2.00	1	pert fluid
KLK10			6	0	6.00	2	pert fluid
KLK11			13	3	4.33	4	pert fluid
KLK13			2	0	2.00	2	pert fluid
KLK5			2	0	2.00	2	pert fluid
KLK6			41	1	41.00	9	pert fluid
KLK7			3	0	3.00	2	pert fluid
KLK8			8	0	8.00	4	pert fluid
KRT15			33	0	33.00	7	pert fluid
KRT17			42	0	42.00	13	pert fluid
KRT6B			59	0	59.00	18	pert fluid
KRT72			8	0	8.00	4	pert fluid
KRT79			9	0	9.00	3	pert fluid
L1CAM			2	0	2.00	1	pert fluid
LAIR1			2	0	2.00	2	pert fluid
LAMA4			3	0	3.00	2	pert fluid
LAMA5			4	0	4.00	4	pert fluid
LAMB1			26	12	2.17	14	pert fluid
LAMC1			36	15	2.40	16	pert fluid
LAMP2	-0.43		13	5	2.60	2	pert fluid
LBP	1.38		67	47	1.43	8	serum
LCN2	1.07	0.08	57	6	9.50	9	both
LGALS3			2	0	2.00	2	pert fluid
LGALS3BP	0.05	1.04	45	30	1.50	12	serum
LGALS7;LGALS7B			2	0	2.00	1	pert fluid
LILRA1			12	0	12.00	1	pert fluid
LILRA3	0.39	0.37	34	11	3.09	7	pert fluid
LILRA5			4	0	4.00	2	pert fluid
LILRA6			9	0	9.00	2	pert fluid
LILRB2			13	1	13.00	4	pert fluid
LILRB4			8	0	8.00	2	pert fluid
LMAN2	0.16	0.03	20	8	2.50	7	pert fluid
LOC100293440;IGLC3;IGLC2;IGL@;LOC100293277;LOC100290557;IGLC1;LOC100290481;IGLV2-14;IGLV1-40;IGLV1-44;IGLV3-21;IGLV2-11	0.06	-1.10	91	34	2.68	7	pert fluid
LOX			9	2	4.50	1	pert fluid
LPA	-0.12	-0.52	167	9	18.56	31	pert fluid
LRG1	2.72	1.92	173	24	7.21	13	both
LSR			11	2	5.50	2	pert fluid
LTBP1	0.21	0.28	4	1	4.00	15	pert fluid
LTBP2	0.73	0.41	36	20	1.80	11	serum
LTF	1.35	-0.15	119	28	4.25	25	pert fluid
LYNX1			2	0	2.00	1	pert fluid
MANSC1			6	0	6.00	3	pert fluid
MARCO	0.33	-0.14	21	4	5.25	2	pert fluid
MBL2	0.00		35	13	2.69	10	pert fluid
MEGF9	-1.36		2	0	2.00	4	pert fluid
MET			8	0	8.00	6	pert fluid
MFI2			4	0	4.00	2	pert fluid
MGAT1			13	0	13.00	5	pert fluid
MGC29506			3	0	3.00	2	pert fluid
MID2			15	0	15.00	1	pert fluid
MMP1			4	0	4.00	3	pert fluid
MMP14			9	1	9.00	2	pert fluid
MMP7	1.38		10	0	10.00	3	both
MMP9	1.00		11	4	2.75	10	both
MMRN2			9	2	4.50	2	pert fluid
MRC1			13	0	13.00	7	pert fluid
MSH4			2	0	2.00	1	pert fluid
MUC1			29	1	29.00	3	pert fluid
MUC5AC			14	0	14.00	5	pert fluid
MXRA5			73	1	73.00	27	pert fluid
MYCNOS			2	0	2.00	1	pert fluid
MYL6B		1.00	12	39	0.31	4	serum
MYL6B;MYL6		1.00	15	51	0.29	5	serum
NAPB			3	0	3.00	1	pert fluid
NCKAP1L			5	2	2.50	1	pert fluid
NEXN	1.43		0	4	0.00	4	serum
NID2			29	12	2.42	12	pert fluid
NOMO1;NOMO3			2	0	2.00	1	pert fluid
NOTCH2			7	3	2.33	5	pert fluid
NOTCH3	-0.66	-0.15	5	0	5.00	3	pert fluid
NPC2	0.22	0.21	51	20	2.55	5	pert fluid
NRCAM			10	2	5.00	2	pert fluid
NRP1		0.22	34	8	4.25	7	pert fluid
NUCB1			22	4	5.50	10	pert fluid
OAF	0.32	0.20	14	6	2.33	5	pert fluid
OIT3	0.08		10	2	5.00	6	pert fluid
OLFM1			11	2	5.50	3	pert fluid
OLFM4			5	0	5.00	3	pert fluid
OLFML3			7	1	7.00	3	pert fluid
OR2AK2			2	0	2.00	1	pert fluid
ORM1	1.40	0.32	2970	879	3.38	9	both
ORM2	0.56	0.23	2018	857	2.35	9	pert fluid
OSCAR			7	1	7.00	3	pert fluid
PABPC3			2	0	2.00	1	pert fluid
PABPCP2			2	0	2.00	1	pert fluid
PAEP			2	0	2.00	2	pert fluid
PAM			11	3	3.67	7	pert fluid
PAPLN	-0.08	0.00	7	2	3.50	6	pert fluid
PDCD1LG2			8	2	4.00	2	pert fluid
PDHA2		5.44				3	serum
PDLIM1	1.04	1.05	10	19	0.53	6	serum
PGBD5			3	1	3.00	1	pert fluid
PGK1		1.62	72	126	0.57	17	serum
PGLYRP1	0.80	0.13	9	3	3.00	3	pert fluid
PIGR			2	0	2.00	2	pert fluid
PILRA			3	0	3.00	1	pert fluid
PKHD1			10	3	3.33	1	pert fluid
PKM2	0.48	0.54	84	125	0.67	23	serum
PLA2G15			2	0	2.00	1	pert fluid
PLA2G7			7	1	7.00	5	pert fluid
PLAT			2	0	2.00	2	pert fluid
PLOD1			7	0	7.00	3	pert fluid
PLTP			96	36	2.67	10	pert fluid
PLVAP			2	0	2.00	1	pert fluid
PLXDC1			2	0	2.00	1	pert fluid
PLXDC2			11	5	2.20	5	pert fluid
PNOC			2	0	2.00	1	pert fluid
PODN			6	0	6.00	4	pert fluid
PODXL	-0.35	0.67	13	4	3.25	4	pert fluid
POLR3A			2	0	2.00	1	pert fluid
POSTN			76	7	10.86	24	pert fluid
PRG2			18	5	3.60	5	pert fluid
PRG4	-0.27	-0.02	154	48	3.21	21	pert fluid
PRSS1			3	1	3.00	2	pert fluid
PRSS2			23	0	23.00	5	pert fluid
PRSS3			5	0	5.00	2	pert fluid
PSCA			9	1	9.00	1	pert fluid
PTGDS			115	22	5.23	3	pert fluid
PTK7			12	3	4.00	5	pert fluid
PTPRF			32	1	32.00	11	pert fluid
PTPRG	-0.19		16	0	16.00	7	pert fluid
PTPRK			4	0	4.00	2	pert fluid
PTPRS			10	2	5.00	5	pert fluid
PVR			23	8	2.88	4	pert fluid
PVRL2			2	0	2.00	2	pert fluid
PXDN	0.63		38	2	19.00	11	pert fluid
RARS			4	1	4.00	3	pert fluid
RECK			2	0	2.00	1	pert fluid
REG1A			7	1	7.00	3	pert fluid
REG4			3	0	3.00	2	pert fluid
RNASE6			7	2	3.50	1	pert fluid
RNASET2			7	1	7.00	5	pert fluid
ROBO2			2	0	2.00	1	pert fluid
ROBO4	0.06		18	8	2.25	4	pert fluid
RPL14			3	0	3.00	1	pert fluid
RPS10			4	1	4.00	1	pert fluid
RPS5			9	3	3.00	2	pert fluid
S100A12			5	0	5.00	2	pert fluid
S100A8	1.78		45	27	1.67	4	serum
S100P			9	3	3.00	1	pert fluid
SAA1;SAA2			196	30	6.53	5	pert fluid
SAA4			126	45	2.80	5	pert fluid
SBSN			3	1	3.00	2	pert fluid
SCAPER			2	0	2.00	1	pert fluid
SCG5	1.43					1	serum
SCGB1A1			3	1	3.00	1	pert fluid
SCNN1D			4	0	4.00	1	pert fluid
SEMA4A			5	0	5.00	2	pert fluid
SERPINA11			5	2	2.50	2	pert fluid
SERPINA3	1.13	0.58	974	378	2.58	17	both
SERPINB2			8	0	8.00	3	pert fluid
SERPINB4			2	0	2.00	1	pert fluid
SERPINE1			6	1	6.00	3	pert fluid
SERPING1	0.08	-0.06	588	249	2.36	16	pert fluid
SERPINI1			3	0	3.00	1	pert fluid
SFTPB	-1.93	1.42	13	0	13.00	4	pert fluid
SFTPD			7	1	7.00	1	pert fluid
SHISA5			2	0	2.00	1	pert fluid
SIGLEC5;SIGLEC14			3	0	3.00	1	pert fluid
SIRPB1			4	0	4.00	2	pert fluid
SLC38A10			10	2	5.00	8	pert fluid
SLPI	0.19	1.22	5	0	5.00	3	both
SMPDL3A			3	0	3.00	1	pert fluid
SORD			4	1	4.00	1	pert fluid
SPARC	0.16	0.15	36	11	3.27	11	pert fluid
SPINK1	2.86		8	1	8.00	2	both
SPINT1			13	0	13.00	5	pert fluid
SPON1	0.43		34	6	5.67	12	pert fluid
SPON2			9	0	9.00	4	pert fluid
SPP1			24	2	12.00	5	pert fluid
ST14			5	0	5.00	3	pert fluid
ST6GALNAC1			2	0	2.00	2	pert fluid
STAB1			2	0	2.00	2	pert fluid
STC2			7	1	7.00	4	pert fluid
SVEP1			77	2	38.50	30	pert fluid
TFF1			10	1	10.00	2	pert fluid
TFF2			5	0	5.00	3	pert fluid
TFPI	0.30	-0.25	5	1	5.00	4	pert fluid
TGFBI			160	64	2.50	21	pert fluid
TGFBR3			3	0	3.00	2	pert fluid
TGOLN2			5	0	5.00	5	pert fluid
THBS2			52	9	5.78	15	pert fluid
THBS3			8	0	8.00	4	pert fluid
THBS4	-1.06	-0.28	30	11	2.73	14	pert fluid
TIE1			3	1	3.00	2	pert fluid
TIMD4	1.20		2	0	2.00	2	both
TIMP1	0.55	0.82	73	24	3.04	7	both
TMEM132A			8	0	8.00	2	pert fluid
TNC	-1.32		33	0	33.00	13	pert fluid
TNFRSF21	-0.27		5	0	5.00	4	pert fluid
TNFSF12-TNFSF13;TNFSF13;TNFSF12			2	0	2.00	2	pert fluid
TPD52			3	1	3.00	2	pert fluid
TRIM66		1.87				1	serum
TTLL3			10	0	10.00	2	pert fluid
TUBA1C		1.57	53	135	0.39	14	serum
TUBA4A		1.24	42	111	0.38	11	serum
TUBB2A			33	0	33.00	9	pert fluid
UNC13A		2.54				1	serum
VASN	-0.74	0.48	39	17	2.29	9	pert fluid
VCAM1	0.07		58	9	6.44	16	pert fluid
VCAN			33	2	16.50	10	pert fluid
VSIG4		0.44	67	14	4.79	9	pert fluid
VWA1			3	0	3.00	1	pert fluid
VWF	-0.53	0.35	89	34	2.62	33	pert fluid
WDR67			3	0	3.00	1	pert fluid
WFDC2	1.23	2.69	22	3	7.33	4	both
YIPF3			3	1	3.00	1	pert fluid
ZNF271			2	0	2.00	1	pert fluid
ZRANB3			8	1	8.00	1	pert fluid
ZYX		1.16	8	10	0.80	7	serum
